# Supplementary material for: Expression Levels of Long Non-Coding RNAs Change in Models of Altered Muscle Activity and Muscle Mass
Source: Int J Mol Sci. 2020 Feb 27;21(5):1628. doi: 10.3390/ijms21051628 (PMC7084395; doi:10.3390/ijms21051628)
Supplement: Supplementary file 1 [file ijms-21-01628-s001.zip]

Archive with 3 entries (2 files):
- ijms-702060 suppl for final2/
- ijms-702060 suppl for final2/Supplementary Files.pdf
- ijms-702060 suppl for final2/Supplementary Table 1.xlsx
