# Supplementary material for: Expression Levels of Long Non-Coding RNAs Change in Models of Altered Muscle Activity and Muscle Mass
Source: Int J Mol Sci. 2020 Feb 27;21(5):1628. doi: 10.3390/ijms21051628 (PMC7084395; doi:10.3390/ijms21051628)
Supplement: Supplementary file 1 [file ijms-21-01628-s001.zip › ijms-702060 suppl for final2/Supplementary Table 1.xlsx]

## Sheet: SupTable1
Gene name	Sample	Ct	ddCt Rel.Qty(/Rpl26)		Gene name	Sample	Ct	ddCt Rel.Qty(/Rpl26)		Gene name	Sample	Ct	ddCt Rel.Qty(/Rpl26)		Gene name	Sample	Ct	ddCt Rel.Qty(/Rpl26)		Gene name	Sample	Ct	ddCt Rel.Qty(/Rpl26)		Gene name	Sample	Ct	ddCt Rel.Qty(/Rpl26)		Gene name	Sample	Ct	ddCt Rel.Qty(/Rpl26)		Gene name	Sample	Ct	ddCt Rel.Qty(/Rpl26)
Myoparr	Sham	30.34	0.00246		Myoparr	Sham	31.03	0.00169428		Myoparr	Sham	30.26	0.00243793		Myoparr	Saline	30.17	0.00250848		Myoparr	PBS	30.06	0.00200809		Myoparr	Control	31.49	0.000216179		Myoparr	Wild	30.84	0.00148029		Myoparr	Sham	32.43	0.000427935
Myoparr	Sham	30.52	0.00205		Myoparr	Sham	31.1	0.00129315		Myoparr	Sham	30.24	0.00207909		Myoparr	Saline	30.82	0.00162393		Myoparr	PBS	29.94	0.00127532		Myoparr	Control	31.5	0.000218514		Myoparr	Wild	29.75	0.00227431		Myoparr	Sham	32.09	0.000465022
Myoparr	Sham	30.74	0.00178		Myoparr	Sham	31.4	0.0012532		Myoparr	Sham	30.51	0.00184798		Myoparr	Saline	30.12	0.00270347		Myoparr	PBS	30.38	0.000714527		Myoparr	Control	31.33	0.00022786		Myoparr	Wild	30.85	0.0011141		Myoparr	Sham	31.7	0.000576584
Myoparr	Den	27.63	0.00814		Myoparr	Cast	30.25	0.00218988		Myoparr	TS	30.15	0.00264962		Myoparr	Dex	30.34	0.00228576		Myoparr	C26	29.68	0.000877444		Myoparr	Fast	32	0.000138307		Myoparr	MSTN KO	30.37	0.00183499		Myoparr	MOV	30.94	0.000801415
Myoparr	Den	27.46	0.00803		Myoparr	Cast	30.93	0.0013387		Myoparr	TS	30.18	0.00235491		Myoparr	Dex	30.39	0.0019687		Myoparr	C26	29.7	0.000977002		Myoparr	Fast	30.78	0.000318864		Myoparr	MSTN KO	30.18	0.00210756		Myoparr	MOV	31.09	0.00069528
Myoparr	Den	27.74	0.00704		Myoparr	Cast	30.95	0.00132956		Myoparr	TS	30.3	0.00205014		Myoparr	Dex	29.95	0.0024309		Myoparr	C26	29.37	0.00162513		Myoparr	Fast	31.12	0.000255364		Myoparr	MSTN KO	29.83	0.00318444		Myoparr	MOV	31.12	0.000862069
linc-MD1	Sham	36.89	6.51778e-05		linc-MD1	Sham	33.24	0.000366159		linc-MD1	Sham	33.26	0.000304765		linc-MD1	Saline	31.78	0.000821818		linc-MD1	PBS	32.21	0.000454035		linc-MD1	Control	29.7	0.000747888		linc-MD1	Wild	31.77	0.00074536		linc-MD1	Sham	33.27	0.00024
linc-MD1	Sham	35.37	0.000173313		linc-MD1	Sham	33.34	0.00027372		linc-MD1	Sham	32.22	0.000527023		linc-MD1	Saline	32.5	0.000506748		linc-MD1	PBS	32.19	0.000268094		linc-MD1	Control	30.66	0.000392502		linc-MD1	Wild	31.89	0.000609656		linc-MD1	Sham	32.86	0.000273
linc-MD1	Sham	35.29	0.000179354		linc-MD1	Sham	32.83	0.000466619		linc-MD1	Sham	32.27	0.000545634		linc-MD1	Saline	31.15	0.00132397		linc-MD1	PBS	31.93	0.000243184		linc-MD1	Control	33.03	7.01107e-05		linc-MD1	Wild	31.64	0.000734875		linc-MD1	Sham	33.17	0.000208
linc-MD1	Den	29.17	0.00614957		linc-MD1	Cast	29.69	0.00324105		linc-MD1	TS	31.05	0.00141982		linc-MD1	Dex	32.77	0.000422601		linc-MD1	C26	30.21	0.000605414		linc-MD1	Fast	32.9	7.38899e-05		linc-MD1	MSTN KO	32.69	0.000474827		linc-MD1	MOV	29.93	0.00161
linc-MD1	Den	29.43	0.00560373		linc-MD1	Cast	29.68	0.00318504		linc-MD1	TS	30.59	0.00177227		linc-MD1	Dex	32.87	0.000352909		linc-MD1	C26	30.79	0.000458773		linc-MD1	Fast	33.62	4.45284e-05		linc-MD1	MSTN KO	32.48	0.000549194		linc-MD1	MOV	29.86	0.00163
linc-MD1	Den	30	0.00385312		linc-MD1	Cast	29.61	0.00336459		linc-MD1	TS	29.97	0.00257696		linc-MD1	Dex	32.03	0.000574874		linc-MD1	C26	30.44	0.000776926		linc-MD1	Fast	33.54	4.78844e-05		linc-MD1	MSTN KO	32.8	0.000501877		linc-MD1	MOV	30.96	0.00096
LncMyod	Sham	32.7	0.00118941		LncMyod	Sham	31.93	0.000911218		LncMyod	Sham	32.05	0.000705016		LncMyod	Saline	31.57	0.000953939		LncMyod	PBS	28.64	0.00537424		LncMyod	Control	28.05	0.00234633		LncMyod	Wild	31.64	0.000847179		LncMyod	Sham	31.98	0.000585
LncMyod	Sham	31.94	0.0018612		LncMyod	Sham	32.04	0.000676488		LncMyod	Sham	31.67	0.000771685		LncMyod	Saline	31.8	0.000823313		LncMyod	PBS	28.45	0.00358203		LncMyod	Control	28.45	0.00181619		LncMyod	Wild	30.43	0.00142006		LncMyod	Sham	31.86	0.000546
LncMyod	Sham	31.67	0.00220495		LncMyod	Sham	31.87	0.000908026		LncMyod	Sham	31.7	0.000812659		LncMyod	Saline	31.22	0.00126562		LncMyod	PBS	28.28	0.00306368		LncMyod	Control	28.46	0.00166544		LncMyod	Wild	31.37	0.000776966		LncMyod	Sham	32.26	0.000391
LncMyod	Den	25.95	0.0573121		LncMyod	Cast	28.71	0.00636745		LncMyod	TS	29.69	0.00365846		LncMyod	Dex	31.6	0.000951084		LncMyod	C26	27.86	0.00308647		LncMyod	Fast	30.49	0.000393961		LncMyod	MSTN KO	31.03	0.00116145		LncMyod	MOV	30.74	0.000917
LncMyod	Den	25.32	0.0970827		LncMyod	Cast	28.93	0.0053357		LncMyod	TS	30.1	0.00248926		LncMyod	Dex	30.96	0.00132632		LncMyod	C26	27.93	0.00249777		LncMyod	Fast	30.32	0.000438547		LncMyod	MSTN KO	31.11	0.00110629		LncMyod	MOV	31.03	0.000722
LncMyod	Den	26.12	0.0567232		LncMyod	Cast	27.92	0.0108963		LncMyod	TS	30.06	0.00242114		LncMyod	Dex	31.19	0.00102915		LncMyod	C26	28.82	0.0023875		LncMyod	Fast	30.59	0.000370024		LncMyod	MSTN KO	31.48	0.00101459		LncMyod	MOV	31.06	0.000899
DRR	Sham	25.6	0.0656		DRR	Sham	25.92	0.0585067		DRR	Sham	26.38	0.0358934		DRR	Saline	26.29	0.0369394		DRR	PBS	27.61	0.0109733		DRR	Control	26.38	0.0435858		DRR	Wild	27.22	0.0181372		DRR	Sham	26.2	0.115804
DRR	Sham	25.57	0.0634		DRR	Sham	26.12	0.0408036		DRR	Sham	26.44	0.0290535		DRR	Saline	26.41	0.0345092		DRR	PBS	26.4	0.0148299		DRR	Control	26.63	0.0376869		DRR	Wild	27.2	0.0132774		DRR	Sham	26.03	0.120678
DRR	Sham	25.38	0.0733		DRR	Sham	26.26	0.0441761		DRR	Sham	25.84	0.0472167		DRR	Saline	26.84	0.0262587		DRR	PBS	26.3	0.0120896		DRR	Control	26.4	0.0321195		DRR	Wild	26.81	0.0182617		DRR	Sham	26.12	0.0980687
DRR	Den	25.37	0.039		DRR	Cast	26.04	0.04066		DRR	TS	25.82	0.0532828		DRR	Dex	26.7	0.0284985		DRR	C26	29.86	0.000771429		DRR	Fast	30.26	0.00171186		DRR	MSTN KO	26.08	0.0360326		DRR	MOV	26.48	0.082471
DRR	Den	24.76	0.0522		DRR	Cast	27.57	0.0137445		DRR	TS	26.33	0.0339444		DRR	Dex	26.85	0.0229806		DRR	C26	29.06	0.00113749		DRR	Fast	28.82	0.00508311		DRR	MSTN KO	26.05	0.0368932		DRR	MOV	26.63	0.0670077
DRR	Den	24.77	0.0552		DRR	Cast	27.1	0.0191726		DRR	TS	27.03	0.0197751		DRR	Dex	26.79	0.0216533		DRR	C26	29.91	0.00111797		DRR	Fast	31.69	0.000676195		DRR	MSTN KO	26.11	0.0419629		DRR	MOV	27.22	0.0463887
DUM1	Sham	26.24	0.0421		DUM1	Sham	26.56	0.0375557		DUM1	Sham	26.57	0.0314734		DUM1	Saline	26	0.0451515		DUM1	PBS	26.17	0.0298719		DUM1	Control	23.71	0.0475179		DUM1	Wild	26.27	0.0350439		DUM1	Sham	26.7	0.0819018
DUM1	Sham	26.18	0.0415		DUM1	Sham	26.41	0.0334821		DUM1	Sham	26.51	0.0276826		DUM1	Saline	25.93	0.0479755		DUM1	PBS	26.12	0.0180743		DUM1	Control	23.97	0.0403849		DUM1	Wild	25.94	0.031914		DUM1	Sham	26.64	0.0790902
DUM1	Sham	26.14	0.0433		DUM1	Sham	26.29	0.0434304		DUM1	Sham	26.63	0.0273015		DUM1	Saline	26.01	0.0468454		DUM1	PBS	26	0.0148756		DUM1	Control	23.95	0.0380812		DUM1	Wild	25.97	0.0328105		DUM1	Sham	26.49	0.0758941
DUM1	Den	26.57	0.017		DUM1	Cast	26.44	0.0308166		DUM1	TS	26.83	0.0264583		DUM1	Dex	25.91	0.0491022		DUM1	C26	25.46	0.0163459		DUM1	Fast	Fast1	0.0248668		DUM1	MSTN KO	26.31	0.0307105		DUM1	MOV	25.85	0.127645
DUM1	Den	26.26	0.0184		DUM1	Cast	26.55	0.0277838		DUM1	TS	26.76	0.0252048		DUM1	Dex	26.08	0.0391967		DUM1	C26	25.39	0.0145258		DUM1	Fast	Fast2	0.0155185		DUM1	MSTN KO	26.24	0.0323454		DUM1	MOV	25.77	0.121642
DUM1	Den	26.39	0.0179		DUM1	Cast	26.52	0.0287645		DUM1	TS	26.64	0.0260027		DUM1	Dex	25.95	0.0388945		DUM1	C26	26.14	0.0152475		DUM1	Fast	Fast3	0.0102741		DUM1	MSTN KO	26.33	0.0361592		DUM1	MOV	25.72	0.131182
linc-YY1	Sham	27.93	0.013		linc-YY1	Sham	28.25	0.0116382		linc-YY1	Sham	28.38	0.00897492		linc-YY1	Saline	28.17	0.0100333		linc-YY1	PBS	27.71	0.0102742		linc-YY1	Control	25.63	0.0125146		linc-YY1	Wild	27.96	0.0108591		linc-YY1	Sham	28.66	0.0210536
linc-YY1	Sham	27.91	0.0125		linc-YY1	Sham	28.04	0.0108214		linc-YY1	Sham	28.21	0.00849196		linc-YY1	Saline	27.89	0.0123742		linc-YY1	PBS	27.72	0.00594115		linc-YY1	Control	25.75	0.0117585		linc-YY1	Wild	27.88	0.00831525		linc-YY1	Sham	28.58	0.0206121
linc-YY1	Sham	27.91	0.0127		linc-YY1	Sham	28.06	0.0126918		linc-YY1	Sham	28.36	0.00820288		linc-YY1	Saline	27.95	0.0122082		linc-YY1	PBS	27.09	0.00696517		linc-YY1	Control	25.69	0.0114022		linc-YY1	Wild	27.87	0.00876021		linc-YY1	Sham	28.44	0.0196423
linc-YY1	Den	27.88	0.00685		linc-YY1	Cast	28	0.010453		linc-YY1	TS	28.37	0.00913194		linc-YY1	Dex	27.96	0.0118978		linc-YY1	C26	26.95	0.00579925		linc-YY1	Fast	25.29	0.0144346		linc-YY1	MSTN KO	28.13	0.00866819		linc-YY1	MOV	27.99	0.0289653
linc-YY1	Den	27.55	0.00755		linc-YY1	Cast	28.12	0.0093559		linc-YY1	TS	28.32	0.0085792		linc-YY1	Dex	27.9	0.0110609		linc-YY1	C26	26.86	0.00522597		linc-YY1	Fast	24.89	0.0189104		linc-YY1	MSTN KO	28.18	0.00840061		linc-YY1	MOV	27.75	0.0308281
linc-YY1	Den	27.67	0.00739		linc-YY1	Cast	28.19	0.00900717		linc-YY1	TS	28.06	0.00971816		linc-YY1	Dex	27.88	0.0101709		linc-YY1	C26	27.09	0.00789444		linc-YY1	Fast	25.42	0.0133194		linc-YY1	MSTN KO	28.32	0.00906715		linc-YY1	MOV	27.91	0.0287527
Malat1	Sham	25.93	0.0522		Malat1	Sham	28.06	0.0132764		Malat1	Sham	27.73	0.0141317		Malat1	Saline	24.92	0.0957879		Malat1	PBS	29.18	0.0037087		Malat1	Control	26.52	0.00675114		Malat1	Wild	25.73	0.0403911		Malat1	Sham	27.95	0.0344375
Malat1	Sham	26.46	0.0342		Malat1	Sham	27.5	0.0156786		Malat1	Sham	27.5	0.0139388		Malat1	Saline	25.02	0.0904601		Malat1	PBS	29.11	0.00226717		Malat1	Control	27.01	0.00492701		Malat1	Wild	26.16	0.0323629		Malat1	Sham	27.59	0.0409429
Malat1	Sham	25.41	0.0718		Malat1	Sham	26.91	0.0281605		Malat1	Sham	27.44	0.0155185		Malat1	Saline	24.99	0.0946688		Malat1	PBS	28.42	0.00277015		Malat1	Control	27.76	0.00271525		Malat1	Wild	26.17	0.0325627		Malat1	Sham	26.93	0.0559442
Malat1	Den	23.69	0.125		Malat1	Cast	27.07	0.019849		Malat1	TS	28.24	0.00999053		Malat1	Dex	27	0.0230681		Malat1	C26	27.3	0.00455038		Malat1	Fast	27.01	0.00439609		Malat1	MSTN KO	26.91	0.0260941		Malat1	MOV	27.04	0.0559614
Malat1	Den	23.19	0.155		Malat1	Cast	27.53	0.0141321		Malat1	TS	28.39	0.0081438		Malat1	Dex	28.38	0.00793075		Malat1	C26	28.33	0.0018867		Malat1	Fast	25.88	0.00948448		Malat1	MSTN KO	26.95	0.0253801		Malat1	MOV	27.2	0.0451357
Malat1	Den	23.32	0.151		Malat1	Cast	27.41	0.0154633		Malat1	TS	27.75	0.0120488		Malat1	Dex	27.56	0.0126985		Malat1	C26	28.43	0.0031183		Malat1	Fast	25.81	0.0101311		Malat1	MSTN KO	26.87	0.0306044		Malat1	MOV	27.39	0.0412328
Neat1	Sham	19.81	8.99917		Neat1	Sham	19.22	6.10327		Neat1	Sham	19.05	5.79624		Neat1	Saline	19.03	5.66061		Neat1	PBS	19.61	2.80962		Neat1	Control	16.34	7.86225		Neat1	Wild	18.51	7.62121		Neat1	Sham	19.67	2.98
Neat1	Sham	19.57	9.85429		Neat1	Sham	19.01	5.6369		Neat1	Sham	18.88	5.46533		Neat1	Saline	18.9	6.26994		Neat1	PBS	18.95	2.60213		Neat1	Control	16.31	8.19509		Neat1	Wild	18.36	6.08393		Neat1	Sham	19.11	3.77
Neat1	Sham	19.92	7.56757		Neat1	Sham	19.3	5.52202		Neat1	Sham	18.93	5.67674		Neat1	Saline	19.13	5.51735		Neat1	PBS	19	1.89751		Neat1	Control	16.08	8.88069		Neat1	Wild	18.35	6.45251		Neat1	Sham	19.41	2.89
Neat1	Den	18.46	10.3036		Neat1	Cast	18.68	6.65828		Neat1	TS	18.55	8.22601		Neat1	Dex	18.8	6.78328		Neat1	C26	18.09	2.69474		Neat1	Fast	16.2	7.86264		Neat1	MSTN KO	18.82	5.52075		Neat1	MOV	19.21	2.72
Neat1	Den	18.35	12.1677		Neat1	Cast	18.38	7.99945		Neat1	TS	18.45	8.02635		Neat1	Dex	18.75	6.28255		Neat1	C26	17.78	2.83832		Neat1	Fast	16.29	7.3345		Neat1	MSTN KO	18.68	6.10373		Neat1	MOV	19.04	2.94
Neat1	Den	18.66	10.0248		Neat1	Cast	18.65	6.72642		Neat1	TS	18.55	7.06233		Neat1	Dex	18.46	6.99246		Neat1	C26	17.99	4.34758		Neat1	Fast	16.75	5.40703		Neat1	MSTN KO	18.88	6.299		Neat1	MOV	19.34	3.02
SRA	Sham	23.97	0.203		SRA	Sham	23.9	0.238113		SRA	Sham	23.79	0.216865		SRA	Saline	23.65	0.230212		SRA	PBS	24	0.134435		SRA	Control	21.78	0.180442		SRA	Wild	23.92	0.178622		SRA	Sham	25.19	0.233214
SRA	Sham	23.66	0.238		SRA	Sham	23.51	0.25		SRA	Sham	23.39	0.24068		SRA	Saline	23.91	0.194601		SRA	PBS	23.34	0.123709		SRA	Control	21.85	0.175514		SRA	Wild	23.45	0.179263		SRA	Sham	25.01	0.24483
SRA	Sham	23.82	0.216		SRA	Sham	23.4	0.32081		SRA	Sham	23.42	0.252642		SRA	Saline	24.27	0.155931		SRA	PBS	23.46	0.0865274		SRA	Control	21.86	0.161562		SRA	Wild	23.42	0.191448		SRA	Sham	24.69	0.264306
SRA	Den	23.06	0.194		SRA	Cast	23.03	0.32774		SRA	TS	23.51	0.264236		SRA	Dex	24.01	0.183901		SRA	C26	23.21	0.0777444		SRA	Fast	21.39	0.215453		SRA	MSTN KO	23.44	0.223759		SRA	MOV	25.1	0.214749
SRA	Den	22.66	0.224		SRA	Cast	23.19	0.286299		SRA	TS	23.3	0.278316		SRA	Dex	23.65	0.210443		SRA	C26	22.84	0.0847868		SRA	Fast	21.33	0.222203		SRA	MSTN KO	23.67	0.191415		SRA	MOV	25.41	0.156089
SRA	Den	22.82	0.213		SRA	Cast	23.17	0.292333		SRA	TS	23.28	0.266992		SRA	Dex	23.5	0.211784		SRA	C26	23.27	0.111492		SRA	Fast	21.06	0.27354		SRA	MSTN KO	23.85	0.200972		SRA	MOV	25.47	0.156055
H19	Sham	22.19	1.73449		H19	Sham	21.81	1.0104		H19	Sham	21.8	0.861442		H19	Saline	21.19	1.27091		H19	PBS	21.4	0.812317		H19	Control	17.81	2.82781		H19	Wild	21.22	1.16473		H19	Sham	22.77	0.346
H19	Sham	22.08	1.73006		H19	Sham	22.08	0.671429		H19	Sham	20.82	1.42921		H19	Saline	20.53	2.02607		H19	PBS	21.08	0.594641		H19	Control	17.75	3.02057		H19	Wild	20.1	1.82149		H19	Sham	22.17	0.452
H19	Sham	22.32	1.43919		H19	Sham	22.21	0.731889		H19	Sham	21.4	1.02119		H19	Saline	20.9	1.6123		H19	PBS	21.08	0.448856		H19	Control	18.07	2.23493		H19	Wild	20.76	1.21422		H19	Sham	22.17	0.425
H19	Den	19.61	4.64272		H19	Cast	21.26	1.11745		H19	TS	21.76	0.888889		H19	Dex	20.7	1.82384		H19	C26	20.71	0.438346		H19	Fast	18.88	1.2315		H19	MSTN KO	20.58	1.62465		H19	MOV	20.1	1.46
H19	Den	19.47	5.59968		H19	Cast	21.62	0.849618		H19	TS	21.49	0.975938		H19	Dex	20.48	1.90055		H19	C26	20.56	0.552896		H19	Fast	18.58	1.49502		H19	MSTN KO	20.36	1.89857		H19	MOV	20.42	1.13
H19	Den	19.6	5.22549		H19	Cast	21.38	1.01048		H19	TS	21.81	0.739566		H19	Dex	20.24	2.03593		H19	C26	20.6	0.712078		H19	Fast	18.42	1.70501		H19	MSTN KO	20.18	2.55789		H19	MOV	20.3	1.56
Gtl2	Sham	24.82	0.113		Gtl2	Sham	27.3	0.0224814		Gtl2	Sham	26.81	0.0267367		Gtl2	Saline	26.95	0.0234545		Gtl2	PBS	26.87	0.0183255		Gtl2	Control	26.87	0.0310354		Gtl2	Wild	27.11	0.0188428		Gtl2	Sham	28.44	0.0245179
Gtl2	Sham	24.76	0.111		Gtl2	Sham	27.16	0.0199167		Gtl2	Sham	26.4	0.0298708		Gtl2	Saline	26.73	0.0275583		Gtl2	PBS	26.18	0.0172731		Gtl2	Control	27.12	0.0268337		Gtl2	Wild	27.16	0.0161766		Gtl2	Sham	28.1	0.028751
Gtl2	Sham	24.49	0.136		Gtl2	Sham	27.39	0.0201918		Gtl2	Sham	26.71	0.0257389		Gtl2	Saline	26.05	0.0453943		Gtl2	PBS	26.51	0.010408		Gtl2	Control	26.01	0.0421053		Gtl2	Wild	26.91	0.0195032		Gtl2	Sham	28.28	0.0219456
Gtl2	Den	25.6	0.0333		Gtl2	Cast	26.76	0.0246924		Gtl2	TS	27.11	0.0218687		Gtl2	Dex	27.11	0.0214489		Gtl2	C26	26.86	0.00619398		Gtl2	Fast	27.52	0.0114374		Gtl2	MSTN KO	25.86	0.0540309		Gtl2	MOV	26.95	0.0595598
Gtl2	Den	25.45	0.0324		Gtl2	Cast	27.16	0.0181987		Gtl2	TS	27.02	0.0210484		Gtl2	Dex	26.86	0.0227424		Gtl2	C26	26.38	0.00728835		Gtl2	Fast	27.65	0.0114382		Gtl2	MSTN KO	25.97	0.0500494		Gtl2	MOV	26.99	0.052206
Gtl2	Den	25.21	0.0407		Gtl2	Cast	26.63	0.0265554		Gtl2	TS	26.98	0.0205447		Gtl2	Dex	26.29	0.0306281		Gtl2	C26	27.46	0.00610804		Gtl2	Fast	27.8	0.0100258		Gtl2	MSTN KO	25.41	0.081327		Gtl2	MOV	27.13	0.0493764
IG-DMR	Sham	31.82	0.00218941		IG-DMR	Sham	34.21	0.000186924		IG-DMR	Sham	33.05	0.000352351		IG-DMR	Saline	33.65	0.000225606		IG-DMR	PBS	34.19	0.0001147		IG-DMR	Control	32.33	0.000704987		IG-DMR	Wild	34.07	0.000157754		IG-DMR	Sham	36.53	7.78378e-05
IG-DMR	Sham	31.91	0.00190721		IG-DMR	Sham	34.48	0.000124196		IG-DMR	Sham	32.93	0.000322172		IG-DMR	Saline	32.67	0.000450307		IG-DMR	PBS	33.24	0.000129476		IG-DMR	Control	32.65	0.000580822		IG-DMR	Wild	34.58	7.97134e-05		IG-DMR	Sham	36.53	8.05755e-05
IG-DMR	Sham	31.65	0.00223574		IG-DMR	Sham	33.09	0.000388494		IG-DMR	Sham	33.52	0.000229387		IG-DMR	Saline	33.66	0.000232429		IG-DMR	PBS	33.1	0.000108458		IG-DMR	Control	31.67	0.000832717		IG-DMR	Wild	34.37	9.71208e-05		IG-DMR	Sham	36.24	2.6196e-05
IG-DMR	Den	34.71	0.000131729		IG-DMR	Cast	33.38	0.000250168		IG-DMR	TS	32.6	0.000484848		IG-DMR	Dex	33.43	0.000268452		IG-DMR	C26	33.61	5.73459e-05		IG-DMR	Fast	33.17	0.000227823		IG-DMR	MSTN KO	30.76	0.00140031		IG-DMR	MOV	34.7	0.000199721
IG-DMR	Den	35.07	0.000112358		IG-DMR	Cast	33.62	0.000207451		IG-DMR	TS	32.32	0.000534231		IG-DMR	Dex	34.12	0.000148892		IG-DMR	C26	33.6	4.90579e-05		IG-DMR	Fast	33.19	0.000245965		IG-DMR	MSTN KO	30.81	0.00136203		IG-DMR	MOV	34.44	0.000245903
IG-DMR	Den	33.34	0.000380513		IG-DMR	Cast	32.23	0.000547435		IG-DMR	TS	32.66	0.000399458		IG-DMR	Dex	33.17	0.00026005		IG-DMR	C26	33.87	7.18394e-05		IG-DMR	Fast	33.39	0.000208154		IG-DMR	MSTN KO	30.74	0.0017004		IG-DMR	MOV	34.78	0.000214015
